# Supplementary material for: Dietary Intake of Polyphenols Enhances Executive/Attentional Functioning and Memory with an Improvement of the Milk Lipid Profile of Postpartum Women from Argentina
Source: J Intell. 2022 May 31;10(2):33. doi: 10.3390/jintelligence10020033 (PMC9224741; doi:10.3390/jintelligence10020033)
Supplement: Supplementary file 1 [file jintelligence-10-00033-s001.zip]

Archive with 1 entries (1 files):
- jintelligence-1665521-supplementary.pdf
